# Supplementary material for: Real-World Evidence of Growth Improvement in Children 1 to 5 Years of Age Receiving Enteral Formula Administered Through an Immobilized Lipase Cartridge
Source: Nutrients. 2026 Jan 16;18(2):287. doi: 10.3390/nu18020287 (PMC12844636; doi:10.3390/nu18020287)
Supplement: Supplementary file 1 [file nutrients-18-00287-s001.zip]

Archive with 1 entries (1 files):
- nutrients-4078447-supplementary.pdf
